# Supplementary material for: A two-step approach for fluidized bed granulation in pharmaceutical processing: Assessing different models for design and control
Source: PLoS One. 2017 Jun 29;12(6):e0180209. doi: 10.1371/journal.pone.0180209 (PMC5491152; doi:10.1371/journal.pone.0180209)
Supplement: S1 Table — Arithemtic mean values and standard errors (SE) for HR were calculated. (XLSX) [file pone.0180209.s001.xlsx]

## Sheet: Sheet1
HR result of Box-Behnken design
Run	Volume /ml	Weight /g	tapped volume /ml	bulk density (g/ml)	tapped density (g/ml)	HR	Average HR	SD	Average±SD	±
BB-1	100	33.56	78	0.34	0.43	1.26	1.3	0.04	1.3±0.04
	100	33	74.8	0.33	0.44	1.33
BB-2	100	36	75.6	0.36	0.48	1.33	1.35	0.02	1.35±0.02
	100	35.96	74	0.36	0.49	1.36
BB-3	100	23.96	75.2	0.24	0.32	1.33	1.34	0.01	1.34±0.01
	100	23.28	75.2	0.23	0.31	1.35
BB-4	100	30.56	97.2	0.31	0.31	1	1.02	0.02	1.02±0.02
	100	30.96	98	0.31	0.32	1.03
BB-5	100	32.72	94.8	0.33	0.35	1.06	1.05	0.02	1.05±0.02
	100	31.72	95.6	0.32	0.33	1.03
BB-6	100	30.28	96.4	0.3	0.31	1.03	1.03	0	1.03±0
	100	30.32	97.2	0.3	0.31	1.03
BB-7	100	34.56	88	0.35	0.39	1.11	1.15	0.03	1.15±0.03
	100	33.48	85.6	0.33	0.39	1.18
BB-8	100	31.8	98	0.32	0.32	1	1.02	0.02	1.02±0.02
	100	31.12	98	0.31	0.32	1.03
BB-9	100	22.8	69.2	0.23	0.33	1.43	1.49	0.06	1.49±0.06
	100	22.12	66	0.22	0.34	1.55
BB-10	100	28.16	92.8	0.28	0.3	1.07	1.07	0	1.07±0
	100	28.36	94.8	0.28	0.3	1.07
BB-11	100	23.76	79.6	0.24	0.3	1.25	1.26	0.01	1.26±0.01
	100	23.48	82	0.23	0.29	1.26
BB-12	100	19.68	80	0.2	0.25	1.25	1.22	0.03	1.22±0.03
	100	20.52	82	0.21	0.25	1.19
BB-13	100	32.6	99.1	0.33	0.33	1	1	0	1±0
	100	32.32	99.6	0.32	0.32	1
BB-14	100	35.16	99.6	0.35	0.35	1	1	0	1±0
	100	34.84	99.6	0.35	0.35	1
BB-15	100	27.12	99.2	0.27	0.27	1	1.02	0.02	1.02±0.02
	100	25.32	96.8	0.25	0.26	1.04
T1	100	27.16	91.6	0.27	0.3	1.11	1.12	0.01	1.12±0.01
	100	26.48	92	0.26	0.29	1.12
T2	100	31.76	99.6	0.32	0.32	1	1	0	1±0
	100	30.32	99.6	0.3	0.3	1
