# Supplementary material for: A two-step approach for fluidized bed granulation in pharmaceutical processing: Assessing different models for design and control
Source: PLoS One. 2017 Jun 29;12(6):e0180209. doi: 10.1371/journal.pone.0180209 (PMC5491152; doi:10.1371/journal.pone.0180209)
Supplement: S2 Table — Compactability profile was constructed using the tensile strength (TS) value as a function of compression force. (XLSX) [file pone.0180209.s002.xlsx]

## Sheet: Sheet1
Compactability profile
													slope
BB-1	Compaction pressure/kN	Crushing force/N	Diameter/mm	Thickness/mm		TS							0.39
	1.8	12	8.52	2.14		0.42
	2.3	16	8.52	2.07		0.58
	2.5	19	8.51	2.04		0.7
	3	23	8.52	2.01		0.86
	3	23	8.51	1.98		0.87
	3	25	8.52	1.99		0.94
	4.6	40	8.5	1.96		1.53
	5.7	48	8.51	1.86		1.93
BB-2	6.6	56	8.52	1.93		2.17							0.34
	6.1	49	8.52	1.95		1.88
	5	40	8.52	1.93		1.55
	4	30	8.52	1.91		1.17
	3.4	24	8.52	1.95		0.92
	3	22	8.52	1.97		0.83
	2.3	17	8.52	1.98		0.64
	2.2	18	8.52	1.99		0.68
	1.9	14	8.52	2.01		0.52
	2.2	17	8.52	2.02		0.63
	2.7	19	8.52	1.99		0.71
BB-3	1.7	29	8.51	2.66		0.82							0.533
	1.8	32	8.51	2.64		0.91
	1.9	31	8.51	2.61		0.89
	2.2	38	8.51	2.56		1.11
	2.3	39	8.51	2.53		1.15
	2.5	41	8.51	2.47		1.24
	2.7	46	8.51	2.41		1.43
	3.3	55	8.51	2.36		1.74
	3.5	58	8.51	2.32		1.87
	3.6	58	8.51	2.31		1.88
	4.3	71	8.51	2.26		2.35
	4.6	76	8.51	2.24		2.54
	5.7	89	8.51	2.16		3.08
	5.9	90	8.51	2.12		3.18
	6.9	99	8.51	2.09		3.55
	7.3	102	8.51	2.07		3.69
													0.69
BB-4	5.6	93	8.5	2.02		3.45
	5.8	96	8.5	2.01		3.58
	6.4	104	8.5	1.98		3.94
	7.4	116	8.5	1.96		4.43
	6.7	104	8.5	1.96		3.98
	3.9	58	8.5	2.14		2.03
	3.2	50	8.5	2.18		1.72
	3	46	8.5	2.22		1.55
	2.4	33	8.5	2.34		1.06
	2	27	8.5	2.37		0.85
	2	25	8.5	2.41		0.78
BB-5	2	24	8.51	2.45		0.73							0.482
	2.8	30	8.51	2.3		0.98
	3.3	43	8.51	2.25		1.43
	4	50	8.51	2.16		1.73
	4.9	61	8.51	2.11		2.16
	5.7	71	8.51	2.08		2.55
	6.1	74	8.51	2.03		2.73
	7.2	83	8.51	2.01		3.09
	7.6	92	8.51	1.98		3.48
BB-6	7.4	108	8.51	2.03		3.98							0.602
	7	99	8.51	2.06		3.6
	6.1	82	8.51	2.07		2.96
	5.9	79	8.51	2.09		2.83
	5.5	75	8.51	2.11		2.66
	4.9	63	8.51	2.13		2.21
	4.3	56	8.51	2.17		1.93
	3.9	48	8.51	2.2		1.63
	3.4	40	8.51	2.26		1.32
	3.1	37	8.51	2.3		1.2
	2.7	29	8.51	2.38		0.91
	2.2	24	8.51	2.45		0.73
	2.1	23	8.51	2.49		0.69
	1.9	21	8.51	2.53		0.62
BB-7	2.2	20	8.51	2.09		0.72							0.416
	2.8	23	8.51	2.02		0.85
	3.9	38	8.51	1.99		1.43
	4.4	39	8.51	1.93		1.51
	5	43	8.51	1.92		1.68
	6.1	60	8.51	1.9		2.36
	6.5	63	8.51	1.89		2.49
	6.5	63	8.51	1.88		2.51
	7.4	73	8.51	1.91		2.86
	7.5	74	8.51	1.91		2.9
	7.3	70	8.51	1.94		2.7
	6.7	63	8.51	1.95		2.42
	5.2	49	8.51	1.9		1.93
BB-8	6.3	96	8.51	1.96		3.67							0.618
	6.7	102	8.51	1.95		3.92
	6	85	8.51	1.96		3.25
	5.3	74	8.51	1.98		2.8
	5	73	8.51	2.01		2.72
	4	55	8.51	2.03		2.03
	3.5	51	8.51	2.06		1.85
	3.2	45	8.51	2.11		1.6
	2.8	43	8.51	2.16		1.49
	2.3	32	8.51	2.21		1.08
	2	28	8.51	2.26		0.93
BB-9
	3	50	8.51	2.34		1.6							0.485
	2.5	44	8.51	2.41		1.37
	2	34	8.51	2.49		1.02
	2.9	47	8.51	2.33		1.51
	3.2	52	8.51	2.3		1.69
	4	63	8.51	2.2		2.14
	4.4	67	8.51	2.16		2.32
	5	77	8.51	2.13		2.71
	5.7	82	8.51	2.11		2.91
	6.1	85	8.51	2.05		3.1
	7.1	98	8.51	2.05		3.58
	7.1	96	8.51	2.03		3.54
	7.5	100	8.51	2.01		3.72
BB-10	7.2	101	8.51	2.05		3.69							0.611
	7.4	107	8.51	2.05		3.91
	6.6	94	8.51	2.05		3.43
	6.4	90	8.51	2.09		3.22
	5.8	85	8.51	2.11		3.02
	5.3	76	8.51	2.16		2.63
	4.9	65	8.51	2.2		2.21
	4.3	55	8.51	2.23		1.85
	3.8	49	8.51	2.26		1.62
	3.5	43	8.51	2.32		1.39
	3	37	8.51	2.39		1.16
	2.6	31	8.51	2.47		0.94
	2.2	26	8.51	2.54		0.77
	2	22	8.51	2.58		0.64
BB-11	2	40	8.51	2.64		1.13							0.599
	2.4	48	8.51	2.45		1.47
	3.1	61	8.51	2.36		1.93
	3.5	69	8.51	2.3		2.25
	3.9	73	8.51	2.26		2.42
	4.4	86	8.51	2.2		2.93
	5.4	99	8.51	2.14		3.46
	5.7	104	8.51	2.09		3.72
	6.2	108	8.51	2.14		3.78
	6.5	116	8.51	2.11		4.11
	7.1	115	8.51	2.07		4.16
	7.3	117	8.51	2.05		4.27
BB-12	1.9	41	8.51	2.65		1.16							0.636
	2.1	44	8.51	2.47		1.33
	2.4	52	8.51	2.39		1.63
	2.8	57	8.51	2.37		1.8
	3.1	61	8.51	2.29		1.99
	3.6	73	8.51	2.25		2.43
	4	80	8.51	2.2		2.72
	4.3	81	8.51	2.17		2.79
	4.7	92	8.51	2.17		3.17
	4.9	92	8.51	2.14		3.22
	5.2	97	8.51	2.13		3.41
	6.1	111	8.51	2.11		3.94
	6.3	112	8.51	2.05		4.09
	7.1	120	8.51	2.04		4.4
BB-13	4.9	57	8.51	2.48		1.72							0.42
	4.2	48	8.51	2.2		1.63
	3.7	42	8.51	2.26		1.39
	3.6	42	8.51	2.29		1.37
	3	33	8.51	2.33		1.06
	2.6	28	8.51	2.4		0.87
	2.3	24	8.51	2.45		0.73
	2.1	22	8.51	2.51		0.66
	2.1	21	8.51	2.53		0.62
	1.9	18	8.51	2.58		0.52
	4.6	52	8.51	2.18		1.79
	5	52	8.51	2.15		1.81
	5.4	56	8.51	2.12		1.98
	6	62	8.51	2.07		2.24
	6.5	70	8.51	2.07		2.53
	7	77	8.51	2.05		2.81
	7.6	79	8.51	2.02		2.93
BB-14	4.3	49	8.51	1.99		1.84							0.428
	1	14	8.51	2.36		0.44
	1.4	19	8.51	2.23		0.64
	1.8	23	8.51	2.14		0.8
	2	25	8.51	2.11		0.89
	2.3	30	8.51	2.07		1.08
	2.8	33	8.51	2.02		1.22
	3.3	38	8.51	2.01		1.42
	3.9	44	8.51	1.96		1.68
	4.6	57	8.51	1.97		2.17
	5.2	57	8.51	1.98		2.15
	5.4	64	8.51	1.97		2.43
	5.5	61	8.51	1.91		2.39
	6.6	72	8.51	1.91		2.82
BB-15	9.8	124	8.51	2.05		4.53							0.522
	8.3	107	8.51	2.09		3.83
	7.6	98	8.51	2.11		3.48
	7	87	8.51	2.14		3.04
	6.4	81	8.51	2.15		2.82
	6.1	78	8.51	2.18		2.68
	5.8	73	8.51	2.19		2.49
	5.1	65	8.51	2.21		2.2
	4.8	59	8.51	2.26		1.95
	4.4	53	8.51	2.29		1.73
	4.1	48	8.51	2.32		1.55
	3.7	41	8.51	2.35		1.31
	3.2	36	8.51	2.41		1.12
	2.8	30	8.51	2.47		0.91
	2.3	22	8.51	2.54		0.65
	2.1	22	8.51	2.63		0.63
T-1	5.9	91	8.51	1.99		3.42							0.705
	6.5	109	8.51	1.99		4.1
	7.2	117	8.51	1.96		4.47
	7.6	120	8.51	1.93		4.65
	6.4	95	8.51	1.96		3.63
	6.2	98	8.51	2.02		3.63
	5.5	81	8.51	2.04		2.97
	5	75	8.51	2.07		2.71
	4.3	59	8.51	2.11		2.09
	3.9	55	8.51	2.14		1.92
	3.5	49	8.51	2.17		1.69
	3.2	43	8.51	2.22		1.45
	2.7	37	8.51	2.25		1.23
	2.6	34	8.51	2.32		1.1
	2.2	29	8.51	2.38		0.91
	1.8	22	8.51	2.45		0.67
T-2	1.8	23	8.51	2.61		0.66							0.493
	2.1	30	8.51	2.53		0.89
	2.3	32	8.51	2.49		0.96
	2.8	41	8.51	2.39		1.28
	3.1	44	8.51	2.34		1.41
	3.6	50	8.51	2.28		1.64
	4.1	59	8.51	2.25		1.96
	4.9	69	8.51	2.18		2.37
	5.5	77	8.51	2.16		2.67
	6.2	82	8.51	2.12		2.9
	6.4	81	8.51	2.1		2.89
	7.1	90	8.51	2.08		3.24
	7.2	92	8.51	2.06		3.34
	7.3	97	8.51	2.05		3.54
	8.1	107	8.51	2.05		3.91
