# Supplementary material for: A two-step approach for fluidized bed granulation in pharmaceutical processing: Assessing different models for design and control
Source: PLoS One. 2017 Jun 29;12(6):e0180209. doi: 10.1371/journal.pone.0180209 (PMC5491152; doi:10.1371/journal.pone.0180209)
Supplement: S3 Table — Linear regression on the predicted vs. measured data. (XLSX) [file pone.0180209.s003.xlsx]

## Sheet: Sheet1
		measured data						RSM predicted data						PLS predicted data
	Run	Y1	Y2	Y3	Y4	Y5		Y1	Y2	Y3	Y4	Y5		Y1	Y2	Y3	Y4	Y5
	1	1.35	24.1	9.49	7.6	0.34		1.31125	23.7	9.25875	7.95	0.357875		1.29975	24.7308	6.19508	5.49167	0.472258
	2	1.02	27.3	4.51	6.7	0.69		1.02333	26.6667	4.48	6.4	0.636667		1.12225	23.2933	7.76008	8.71667	0.439508
	3	1.3	23.6	6.28	4.8	0.39		1.30375	23.6375	6.11375	5.275	0.410125		1.18975	32.4933	2.00258	4.61667	0.596758
	4	1.05	29.8	3.75	5.9	0.482		1.07375	29.3125	3.32875	5.675	0.495625		1.156	27.8933	4.88133	6.66667	0.518133
	5	1.01	30.2	4.49	7.6	0.42		0.95125	30.325	4.51375	8.65	0.444375		1.16975	30.2558	3.78508	4.59167	0.467258
	6	1.26	32.3	3.28	4.4	0.599		1.225	31.9375	2.8825	5.225	0.637		1.156	27.8933	4.88133	6.66667	0.518133
	7	1.01	26.7	7.33	11.4	0.428		1.0725	26.6125	7.14	10.825	0.42375		1.136	25.6558	6.66383	6.64167	0.388633
	8	1.49	29.4	3.82	3.8	0.485		1.4275	29.4875	4.01	4.375	0.48925		1.156	27.8933	4.88133	6.66667	0.518133
	9	1.02	26.9	4.78	5.9	0.618		1.02333	26.6667	4.48	6.4	0.636667		1.3335	29.3308	3.31633	3.44167	0.550883
	10	1.07	24.1	5.1	9.6	0.611		1.04625	24.5875	5.52125	9.825	0.597375		1.14225	25.5308	5.97758	8.74167	0.569008
	11	1.22	28.6	3.6	7.4	0.636		1.27875	28.475	3.57625	6.35	0.611625		1.176	30.1308	3.09883	6.69167	0.647633
	12	1.03	25.8	4.15	6.6	0.602		1.02333	26.6667	4.48	6.4	0.636667		1.31975	26.9683	4.41258	5.51667	0.601758
	13	1.34	32.5	3.27	4.2	0.533		1.37875	32.9	3.50125	3.85	0.515125		0.99225	28.8183	5.35008	7.81667	0.434508
	14	1.15	27.1	6.05	6	0.416		1.185	27.4625	6.4475	5.175	0.378		0.9785	26.4558	6.44633	9.89167	0.485383
	15	1.02	30	3.32	8.1	0.522		1.01625	29.9625	3.48625	7.625	0.501875		1.01225	31.0558	3.56758	7.84167	0.564008
	MLP predicted data
			Y1 Target	Y1 Output			Y2 Target	Y2 Output			Y3 Target	Y3 Output			Y4 Target	Y4 Output			Y5 Target	Y5 Output
	1	Train	1.3	1.33693		Train	23.6	23.5617		Train	6.28	7.44053		Train	4.8	6.05153		Train	0.39	0.387284
	2	Train	1.35	1.27326		Train	24.1	22.1945		Train	9.49	8.602		Train	7.6	8.04372		Train	0.34	0.3975
	3	Train	1.34	1.3047		Train	32.5	32.5686		Train	3.27	2.79364		Train	4.2	5.11479		Train	0.533	0.526459
	4	Test	1.02	1.0822		Test	27.3	28.7861		Test	4.51	4.4732		Test	6.7	7.47416		Test	0.69	0.495311
	5	Train	1.05	1.04627		Train	29.8	29.4105		Train	3.75	3.84743		Train	5.9	7.05694		Train	0.482	0.49727
	6	Train	1.03	1.0822		Train	25.8	28.7861		Train	4.15	4.4732		Train	6.6	7.47416		Train	0.602	0.495311
	7	Test	1.15	1.18523		Test	27.1	24.0113		Test	6.05	6.85943		Test	6	6.83365		Test	0.416	0.403878
	8	Train	1.02	1.0822		Train	26.9	28.7861		Train	4.78	4.4732		Train	5.9	7.47416		Train	0.618	0.495311
	9	Train	1.49	1.46737		Train	29.4	31.3163		Train	3.82	3.62314		Train	3.8	3.93027		Train	0.485	0.488865
	10	Train	1.07	1.15419		Train	24.1	27.4001		Train	5.1	5.78677		Train	9.6	8.30588		Train	0.611	0.48895
	11	Train	1.26	1.33769		Train	32.3	32.2863		Train	3.28	3.1207		Train	4.4	5.22328		Train	0.599	0.524723
	12	Validation	1.22	1.5242		Validation	28.6	30.5752		Validation	3.6	4.4091		Validation	7.4	4.37151		Validation	0.636	0.486074
	13	Train	1.01	0.981438		Train	30.2	28.822		Train	4.49	4.22127		Train	7.6	8.02788		Train	0.42	0.502367
	14	Validation	1.01	1.0379		Validation	26.7	27.6498		Validation	7.33	5.31896		Validation	11.4	8.74862		Validation	0.428	0.49714
	15	Train	1.02	0.980517		Train	30	30.4977		Train	3.32	3.36581		Train	8.1	7.81903		Train	0.522	0.527814
